# Supplementary material for: Low frequency of the wild-type freezing-tolerance LsCBF7 allele among lettuce population suggests a negative selection during domestication and breeding
Source: Theor Appl Genet. 2024 May 18;137(6):135. doi: 10.1007/s00122-024-04643-8 (PMC11420307; doi:10.1007/s00122-024-04643-8)
Supplement: Supplementary file 2 — (XLSX 58 kb) [file 122_2024_4643_MOESM2_ESM.xlsx]

## Sheet: Table S1
Table S1. List of plant species from Asterid or Rosid clades whose protein databases were used for identification of lettuce GOLS gene family
Species	Common.Name	Subclass	Order	family	Refseq Assembly Accession	genome_size (Mb)	Total number of protein-coding genes
Arabidopsis thaliana	Arabidopsis	Rosids	Brassicales	Brassicaceae	GCF_000001735.4	119.669	27445
Cucumis sativus	Cucumber	Rosids	Cucurbitales	Cucurbitaceae	GCF_000004075.2	195.669	18741
Hevea brasiliensis	Rubber Tree	Rosids	Malpighiales	Euphorbiaceae	GCF_001654055.1	1373.53	35184
Medicago truncatula	Medicago	Rosids	Fabales	Fabaceae	GCF_000219495.3	412.924	50445
Malus domestica	Apple	Rosids	Rosales	Rosaceae	GCF_000148765.1	1874.77	47825
Populus trichocarpa	Cottonwood	Rosids	Malpighiales	Salicaceae	GCF_000002775.4	434.29	31544
Capsicum annuum	Chili Peppers	Asterids	Solanales	Solanaceae	GCF_000710875.1	2935.88	31108
Cynara cardunculus var. scolymus	Artichoke	Asterids	Asterales	Asteraceae	GCF_001531365.1	725.198	26327
Daucus carota subsp. Sativus	Carrot	Asterids	Apiales	Apiaceae	GCF_001625215.1	421.539	32433
Helianthus annuus	Sunflower	Asterids	Asterales	Asteraceae	GCF_002127325.1	3027.84	58230
Ipomoea nil	Morning glory	Asterids	Solanales	Convolvulaceae	GCF_001879475.1	735.231	35152
Olea europaea var. sylvestris	Olive	Asterids	Lamiales	Oleaceae	GCF_002742605.1	1141.15	40042
Sesamum indicum	Sesame	Asterids	Lamiales	Pedaliaceae	GCF_000512975.1	275.059	23989
Solanum tuberosum	Potato	Asterids	Solanales	Solanaceae	GCF_000226075.1	705.934	28328
Lactuca sativa	Lettuce	Asterids	Asterales	Asteraceae	GenomeID: 37106 at https://genomevolution.org/coge/	2399.51	37826

## Sheet: Table S2
Table S2. List of genes selected as GOLS-like genes through BLASTP search using Arabidopsis genes as queries
Protein ID	Species (15)	Clade	Ancestral group
AT2G47180.1 (AtGols1)	Arabidopsis thaliana (thale cress)	rosids	I
AT5G30500.1 (AtGols2)	Arabidopsis thaliana (thale cress)	rosids	I
AT1G56600.1 (AtGols3)	Arabidopsis thaliana (thale cress)	rosids	II
AT1G09350.1 (AtGols4)	Arabidopsis thaliana (thale cress)	rosids	II
AT1G60470.1 (AtGols5)	Arabidopsis thaliana (thale cress)	rosids	III
AT5G23790.1 (AtGols6)	Arabidopsis thaliana (thale cress)	rosids	II
AT4G26250.1 (AtGols7)	Arabidopsis thaliana (thale cress)	rosids	II
XP_016539773.1	Capsicum annuum	asterids	III
XP_016539812.1	Capsicum annuum	asterids	III
XP_016558679.1	Capsicum annuum	asterids	I
XP_016560573.1	Capsicum annuum	asterids	I
XP_016573469.1	Capsicum annuum	asterids	III
XP_016574572.1	Capsicum annuum	asterids	I
XP_024981522.1	Cynara cardunculus var. scolymus (eudicots)	asterids	II
XP_024992241.1	Cynara cardunculus var. scolymus (eudicots)	asterids	I
NP_001267603.1	Cucumis sativus (cucumber)-Consorsium	rosids	II
XP_004135252.1	Cucumis sativus (cucumber)-Consorsium	rosids	II
XP_004139524.1	Cucumis sativus (cucumber)-Consorsium	rosids	I
XP_004150838.2	Cucumis sativus (cucumber)-Consorsium	rosids	II
XP_017224651.1	Daucus carota subsp. sativus (carrot)	asterids	I
XP_017225550.1	Daucus carota subsp. sativus (carrot)	asterids	II
XP_017235111.1	Daucus carota subsp. sativus (carrot)	asterids	II
XP_017237521.1	Daucus carota subsp. sativus (carrot)	asterids	III
XP_017239383.1	Daucus carota subsp. sativus (carrot)	asterids	III
XP_017240055.1	Daucus carota subsp. sativus (carrot)	asterids	III
XP_017242483.1	Daucus carota subsp. sativus (carrot)	asterids	III
XP_017243162.1	Daucus carota subsp. sativus (carrot)	asterids	III
XP_021976863.1	Helianthus annuus (common sunflower)	asterids	I
XP_021976893.1	Helianthus annuus (common sunflower)	asterids	I
XP_021976894.1	Helianthus annuus (common sunflower)	asterids	I
XP_021987675.1	Helianthus annuus (common sunflower)	asterids	II
XP_021997731.1	Helianthus annuus (common sunflower)	asterids	I
XP_021635215.1	Hevea brasiliensis (rubber tree)	rosids	II
XP_021642923.1	Hevea brasiliensis (rubber tree)	rosids	II
XP_021649134.1	Hevea brasiliensis (rubber tree)	rosids	II
XP_021653140.1	Hevea brasiliensis (rubber tree)	rosids	I
XP_021653151.1	Hevea brasiliensis (rubber tree)	rosids	I
XP_021676197.1	Hevea brasiliensis (rubber tree)	rosids	II
XP_021686247.1	Hevea brasiliensis (rubber tree)	rosids	II
XP_021691202.1	Hevea brasiliensis (rubber tree)	rosids	I
XP_021691905.1	Hevea brasiliensis (rubber tree)	rosids	I
XP_019172905.1	Ipomoea nil (Japanese morning glory)	asterids	I
XP_019172910.1	Ipomoea nil (Japanese morning glory)	asterids	I
XP_019182876.1	Ipomoea nil (Japanese morning glory)	asterids	I
XP_019187292.1	Ipomoea nil (Japanese morning glory)	asterids	III
Ls8g23120.1 (LsGOLS1)	Lactuca sativa (garden lettuce)	asterids	I
9g201.1 (LsGOLS2)	Lactuca sativa (garden lettuce)	asterids	II
XP_008340049.1	Malus domestica (apple)	rosids	II
XP_008343193.1	Malus domestica (apple)	rosids	II
XP_008351137.1	Malus domestica (apple)	rosids	II
XP_008353871.1	Malus domestica (apple)	rosids	II
XP_008355760.1	Malus domestica (apple)	rosids	I
XP_008355894.1	Malus domestica (apple)	rosids	II
XP_008360227.1	Malus domestica (apple)	rosids	II
XP_008360240.1	Malus domestica (apple)	rosids	II
XP_008370361.1	Malus domestica (apple)	rosids	I
XP_008381550.1	Malus domestica (apple)	rosids	II
XP_008389661.1	Malus domestica (apple)	rosids	II
XP_003591230.1	Medicago truncatula (barrel medic)	rosids	I
XP_003591231.1	Medicago truncatula (barrel medic)	rosids	I
XP_003626005.1	Medicago truncatula (barrel medic)	rosids	II
XP_013450436.1	Medicago truncatula (barrel medic)	rosids	I
XP_013458611.1	Medicago truncatula (barrel medic)	rosids	I
XP_022855582.1	Olea europaea var. sylvestris (wild olive)	asterids	II
XP_022855583.1	Olea europaea var. sylvestris (wild olive)	asterids	II
XP_022857653.1	Olea europaea var. sylvestris (wild olive)	asterids	III
XP_022858098.1	Olea europaea var. sylvestris (wild olive)	asterids	III
XP_022870899.1	Olea europaea var. sylvestris (wild olive)	asterids	I
XP_022875961.1	Olea europaea var. sylvestris (wild olive)	asterids	III
XP_022877185.1	Olea europaea var. sylvestris (wild olive)	asterids	II
XP_022878283.1	Olea europaea var. sylvestris (wild olive)	asterids	II
XP_022887659.1	Olea europaea var. sylvestris (wild olive)	asterids	II
XP_022890491.1	Olea europaea var. sylvestris (wild olive)	asterids	III
XP_022890492.1	Olea europaea var. sylvestris (wild olive)	asterids	III
XP_022891503.1	Olea europaea var. sylvestris (wild olive)	asterids	II
XP_022895701.1	Olea europaea var. sylvestris (wild olive)	asterids	I
XP_022895702.1	Olea europaea var. sylvestris (wild olive)	asterids	I
XP_022895703.1	Olea europaea var. sylvestris (wild olive)	asterids	I
XP_022895704.1	Olea europaea var. sylvestris (wild olive)	asterids	I
XP_002301531.2	Populus trichocarpa (black cottonwood)	rosids	II
XP_002311774.1	Populus trichocarpa (black cottonwood)	rosids	II
XP_002312306.1	Populus trichocarpa (black cottonwood)	rosids	II
XP_002314613.2	Populus trichocarpa (black cottonwood)	rosids	II
XP_002314975.1	Populus trichocarpa (black cottonwood)	rosids	II
XP_002319472.1	Populus trichocarpa (black cottonwood)	rosids	I
XP_002319473.2	Populus trichocarpa (black cottonwood)	rosids	I
XP_002320958.3	Populus trichocarpa (black cottonwood)	rosids	II
XP_006382305.2	Populus trichocarpa (black cottonwood)	rosids	I
XP_024449127.1	Populus trichocarpa (black cottonwood)	rosids	I
XP_011071091.1	Sesamum indicum (sesame)	asterids	II
XP_011071647.2	Sesamum indicum (sesame)	asterids	II
XP_011079512.1	Sesamum indicum (sesame)	asterids	III
XP_011086583.1	Sesamum indicum (sesame)	asterids	II
XP_011087511.1	Sesamum indicum (sesame)	asterids	III
XP_011087512.1	Sesamum indicum (sesame)	asterids	III
XP_011092179.2	Sesamum indicum (sesame)	asterids	I
XP_006340652.1	Solanum tuberosum (potato)	asterids	I
XP_006344792.1	Solanum tuberosum (potato)	asterids	III
XP_006346965.1	Solanum tuberosum (potato)	asterids	I
XP_006349161.1	Solanum tuberosum (potato)	asterids	III

## Sheet: Table S3
Table S3. List of the 577 Lactuca accessions used for LsCBF7 allele genotyping
aAbbreviations: BUT represents Butterhead; CRP, Crisphead; LEF, Leaf; ROM, Romaine;STM, Stem; BAT, Batavia; MX, Mixed; PRI, Primitive;LAT, SER, L. serriola.
bWT represents Wild-type allele and mt represents mutant allele
Custom ID	Horticultural typea	LsCBF7 genotypingb	PI/ W6	Alias	Species	Accessions whose GBS-based genotypes across the genome were reported by Park et al (2021)
#1	LEF	WT		85-45 RZ	L. sativa	BM_GBS_1
#2	CRP	mt		ACACIA	L. sativa	BM_GBS_2
#3	CRP	mt	PI 566915	ACE	L. sativa	BM_GBS_3
#4	BUT	mt		ACTION	L. sativa	BM_GBS_4
#5	BUT	mt		ALIZE	L. sativa	BM_GBS_5
#6	BUT	mt		AMANDA PLUS	L. sativa	BM_GBS_6
#7	CRP	mt		AMARAL78-A	L. sativa	BM_GBS_7
#8	LEF	mt		AMAZON	L. sativa
#9	BUT	mt		AMBER	L. sativa	BM_GBS_9
#10	CRP	mt	PI 578881	Annie	L. sativa	BM_GBS_10
#11	CRP	mt		ANUENUE	L. sativa
#12	CRP	mt		ANZAO	L. sativa	BM_GBS_12
#13	BUT	mt		Arabel	L. sativa	BM_GBS_13
#14	BUT	WT		Arctic	L. sativa	BM_GBS_14
#15	BUT	mt	PI 667834	Argeles	L. sativa	BM_GBS_15
#16	CRP	mt		Arizona 90	L. sativa
#17	CRP	mt	PI 536798	Arizona Sunbright	L. sativa	BM_GBS_17
#18	BUT	mt		Arthur	L. sativa	BM_GBS_18
#19	BUT	mt	PI 289044	Attrakio	L. sativa	BM_GBS_19
#20	BUT	WT		Aurora	L. sativa	BM_GBS_20
#21	LEF	mt		Australian Yellow	L. sativa	BM_GBS_21
#22	LEF	mt	PI 634664	Australischer Gelber	L. sativa	BM_GBS_22
#23	BUT	WT		Averya	L. sativa	BM_GBS_23
#24	CRP	mt	PI 323940	Avoncrisp	L. sativa	BM_GBS_24
#25	LEF	WT		AXON	L. sativa	BM_GBS_25
#26	STM	mt	W6 29802	Balady Aswan B.S	L. sativa	BM_GBS_26
#27	ROM	mt		Balady Aswan Green	L. sativa	BM_GBS_27
#28	STM	mt	W6 29803	BALADY BANHA	L. sativa	BM_GBS_28
#29	ROM	mt		Balady Barrage	L. sativa	BM_GBS_29
#30	ROM	mt		BALADY	L. sativa
#31	ROM	mt	PI 667835	Balady Cairo	L. sativa	BM_GBS_31
#32	LEF	mt		Balady Melig	L. sativa
#33	LEF	mt		Balady Zakazik	L. sativa
#34	BUT	mt		Baldina	L. sativa	BM_GBS_34
#35	CRP	mt		Ballade	L. sativa	BM_GBS_35
#36	BUT	mt		Ballerina	L. sativa	BM_GBS_36
#37	BUT	mt		Baronet	L. sativa	BM_GBS_37
#38	LEF	mt		Barry	L. sativa
#39	LEF	mt	PI 667837	Batavia Flavia	L. sativa	BM_GBS_39
#40	LEF	mt	PI 634667	Batavia Gloire du Dauphine	L. sativa	BM_GBS_40
#41	LEF	mt		Batavian Cybele	L. sativa	BM_GBS_41
#42	CRP	mt		Belle Star	L. sativa	BM_GBS_42
#43	LEF	WT		Bellisimo	L. sativa	BM_GBS_43
#44	ROM	mt	PI 633998	Beretta	L. sativa	BM_GBS_44
#45	LEF	WT		Bergamo	L. sativa
#46	ROM	mt	PI 634670	Blonda Lenta A Montare	L. sativa	BM_GBS_46
#47	CRP	mt		Black Velvet	L. sativa	BM_GBS_47
#48	LEF	mt	PI 612978	BlackJack MT	L. sativa	BM_GBS_48
#49	CRP	mt	PI 595584	Blanco	L. sativa	BM_GBS_49
#50	BUT	mt	PI 634672	Bourguignonne	L. sativa	BM_GBS_50
#51	BUT	mt		Brasil 221	L. sativa	BM_GBS_51
#52	LEF	mt		BRONZE ARROWHEADE	L. sativa
#53	LEF	mt		Bronze Beauty	L. sativa
#54	BUT	mt		Buttercrunch	L. sativa
#55	ROM	mt	PI 595832	Caesar	L. sativa	BM_GBS_55
#56	CRP	mt		Calona	L. sativa
#57	LEF	WT	PI 613595	Calviac	L. sativa	BM_GBS_57
#58	CRP	mt	PI 631488	Campionas	L. sativa	BM_GBS_58
#59	CRP	mt	W6 38935	Cannery Row	L. sativa	BM_GBS_59
#60	LEF	mt	PI 599364	Carnival	L. sativa	BM_GBS_60
#61	ROM	mt		Cartan	L. sativa	BM_GBS_61
#62	PRI	mt		PI 251246	L. sativa
#63	BUT	mt		IRENE	L. sativa	BM_GBS_63
#64	CRP	mt	PI 601292	Chieftain	L. sativa	BM_GBS_64
#65	CRP	mt		Cibola	L. sativa	BM_GBS_65
#66	LEF	mt		Cocarde Red Oakleaf	L. sativa
#67	LEF	mt	PI 568252	Condor	L. sativa	BM_GBS_67
#68	ROM	mt	PI 536858	Cordon Bleu	L. sativa	BM_GBS_68
#69	ROM	mt	PI 612638	Cornell	L. sativa	BM_GBS_69
#70	CRP	mt	PI 595105	Cowboy M.T.	L. sativa	BM_GBS_70
#71	CRP	mt	PI 631465	Coyote	L. sativa	BM_GBS_71
#72	ROM	mt	PI 657646	Craquante D'Avignon	L. sativa	BM_GBS_72
#73	CRP	mt		Crispa	L. sativa	BM_GBS_73
#74	CRP	mt	PI 596705	Crispy	L. sativa	BM_GBS_74
#75	BUT	mt	PI 441729	Aurelia	L. sativa	BM_GBS_75
#76	LEF	mt		DARCHIU	L. sativa	BM_GBS_76
#77	ROM	mt		DARKLAND	L. sativa	BM_GBS_77
#78	ROM	mt		DE MORGES BRAUN	L. sativa
#79	ROM	WT	PI 667691	Defender	L. sativa	BM_GBS_79
#80	BUT	mt		Bertane	L. sativa
#81	CRP	mt	PI 585218	DIAMOND M.T.	L. sativa	BM_GBS_81
#82	BUT	mt		DIEGO	L. sativa	BM_GBS_82
#83	CRP	mt		DORADO	L. sativa	BM_GBS_83
#84	CRP	mt	PI 536829	DRUMHEAD WHITE CABBAGE	L. sativa	BM_GBS_84
#85	CRP	mt	PI 628968	Durango	L. sativa	BM_GBS_85
#86	LEF	mt	W6 3754	DUTCH LEAF	L. sativa	BM_GBS_86
#87	CRP	mt	PI 601183	DYNASTY	L. sativa	BM_GBS_87
#88	CRP	mt		E 4226	L. sativa	BM_GBS_88
#89	BUT	mt		E 6155	L. sativa	BM_GBS_89
#90	BUT	mt		Cazard	L. sativa	BM_GBS_90
#91	BUT	WT		Edogawa Salad	L. sativa	BM_GBS_91
#92	ROM	mt		Egyptian Lactuca	L. sativa	BM_GBS_92
#93	ROM	mt	PI 536782	Eiffel Tower	L. sativa	BM_GBS_93
#94	BUT	mt		Elizabeth	L. sativa	BM_GBS_94
#95	CRP	WT		Emerald	L. sativa	BM_GBS_95
#96	ROM	WT		Emerald Gem	L. sativa	BM_GBS_96
#97	CRP	mt		Empire 2000	L. sativa	BM_GBS_97
#98	BUT	mt		Encanto	L. sativa	BM_GBS_98
#99	LEF	mt		E 0183	L. sativa	BM_GBS_99
#100	ROM	mt		Erthel	L. sativa	BM_GBS_100
#101	LEF	mt	PI 613577	Eruption	L. sativa	BM_GBS_101
#102	LEF	WT		Everglades	L. sativa	BM_GBS_102
#103	CRP	mt	W6 29840	Fairtron	L. sativa	BM_GBS_103
#104	BUT	mt		Festo	L. sativa
#105	ROM	mt		FL. 49678	L. sativa	BM_GBS_105
#106	CRP	mt		FLoricos 1366	L. sativa	BM_GBS_106
#107	CRP	mt		Celtic	L. sativa
#108	CRP	mt		Formidana	L. sativa	BM_GBS_108
#109	CRP	mt		Fortessa	L. sativa	BM_GBS_109
#110	CRP	mt	PI 543967	Forty-niner	L. sativa	BM_GBS_110
#111	ROM	mt		Freckless	L. sativa	BM_GBS_111
#112	ROM	mt		Gallega	L. sativa
#113	ROM	mt		Garant	L. sativa	BM_GBS_113
#114	CRP	mt		Fle 2933	L. sativa	BM_GBS_114
#115	LEF	mt	PI 601112	Genecorp Green	L. sativa	BM_GBS_115
#116	CRP	mt		Gladys	L. sativa	BM_GBS_116
#117	CRP	mt	PI 536718	Golden State B	L. sativa	BM_GBS_117
#118	ROM	mt	PI 630943	Gorilla	L. sativa	BM_GBS_118
#119	CRP	mt		Grande	L. sativa	BM_GBS_119
#120	CRP	mt	PI 536808	Great Lake 65	L. sativa	BM_GBS_120
#121	CRP	mt	PI 635073	Green Lake	L. sativa	BM_GBS_121
#122	ROM	mt	PI 601336	Green Towers	L. sativa	BM_GBS_122
#123	LEF	mt	PI 590940	Green Vision	L. sativa	BM_GBS_123
#124	CRP	mt		Greenback	L. sativa	BM_GBS_124
#125	LEF	mt		Grenobloise N 65	L. sativa	BM_GBS_125
#126	CRP	mt	PI 619191	Heritage	L. sativa	BM_GBS_126
#127	BUT	mt		Herm	L. sativa	BM_GBS_127
#128	CRP	mt	PI 633432	Home run	L. sativa	BM_GBS_128
#129	CRP	mt		Honcho 11	L. sativa
#130	CRP	mt		Huron King	L. sativa
#131	CRP	mt	PI 536860	Iceberg	L. sativa	BM_GBS_131
#133	BUT	mt		JANTAR	L. sativa	BM_GBS_133
#134	ROM	mt	PI 667700	JERICHO	L. sativa	BM_GBS_134
#135	CRP	mt		KING CROWN	L. sativa
#136	ROM	mt		KING HENRY	L. sativa
#137	BUT	mt		KIRA	L. sativa	BM_GBS_137
#138	BUT	mt		KITTY	L. sativa	BM_GBS_138
#139	LEF	mt		KRISTINE	L. sativa
#140	LEF	WT		KRIZABRI	L. sativa	BM_GBS_140
#141	CRP	mt	PI 289047	LAIBACHIE JEGES	L. sativa	BM_GBS_141
#142	BUT	mt		MAESTRO	L. sativa	BM_GBS_142
#143	LEF	WT		MAGALIE	L. sativa	BM_GBS_143
#144	LEF	WT		MALIBU	L. sativa	BM_GBS_144
#145	CRP	mt	PI 678886	MALIKA	L. sativa	BM_GBS_145
#146	BUT	mt		MANTILIA	L. sativa	BM_GBS_146
#147	CRP	mt		MARBELLO	L. sativa	BM_GBS_147
#148	LEF	WT		MARIACHI AMR	L. sativa	BM_GBS_148
#149	LEF	WT		MARIMBA	L. sativa	BM_GBS_149
#150	CRP	mt		MARION	L. sativa
#151	CRP	mt	PI 554660	MARVEL	L. sativa	BM_GBS_151
#152	ROM	mt		MATARO	L. sativa
#153	ROM	mt	PI 602946	MEDALLION MT	L. sativa	BM_GBS_153
#154	LEF	WT	PI 612150	MENDOZA	L. sativa	BM_GBS_154
#155	CRP	mt	PI 543969	MESA 659	L. sativa	BM_GBS_155
#156	CRP	mt		Globe	L. sativa	BM_GBS_156
#157	LEF	mt	PI 536747	MIGNONETTE GREEN	L. sativa	BM_GBS_157
#158	BUT	mt		MIRENA	L. sativa	BM_GBS_158
#159	BUT	mt		MIROS	L. sativa	BM_GBS_159
#160	CRP	mt		MISSION	L. sativa
#161	CRP	mt		MOLINA	L. sativa	BM_GBS_161
#162	ROM	mt	PI 667703	MONSTER WHITE	L. sativa	BM_GBS_162
#163	CRP	mt	PI 536855	MONTEREY	L. sativa	BM_GBS_163
#164	LEF	mt	PI 261655	GRAND RAPIDS	L. sativa	BM_GBS_164
#165	CRP	mt		NERONE	L. sativa	BM_GBS_165
#166	LEF	mt	W6 29883	NEW RED FIRE	L. sativa	BM_GBS_166
#167	CRP	mt	PI 536748	NEW YORK	L. sativa	BM_GBS_167
#168	CRP	mt		NEW YORK 515 IMPROVED	L. sativa	BM_GBS_168
#169	BUT	mt		NORDIA	L. sativa	BM_GBS_169
#170	BUT	mt		OBERTO	L. sativa	BM_GBS_170
#171	BUT	mt		OKAYAMA SALAD	L. sativa	BM_GBS_171
#172	BUT	mt		OLETA	L. sativa	BM_GBS_172
#173	BUT	mt		OLIVIA	L. sativa	BM_GBS_173
#174	BUT	mt		OPERA	L. sativa	BM_GBS_174
#175	BUT	mt		ORESTO	L. sativa	BM_GBS_175
#176	CRP	mt		P1871-2627	L. sativa	BM_GBS_176
#177	ROM	mt		P2018-3606	L. sativa	BM_GBS_177
#178	CRP	mt	PI 619427	PACER	L. sativa	BM_GBS_178
#179	ROM	mt		PADOX	L. sativa	BM_GBS_179
#180	ROM	mt		PARAMOUNT	L. sativa	BM_GBS_180
#181	BUT	mt		PARMANTA	L. sativa	BM_GBS_181
#182	BUT	mt		PASCAL	L. sativa	BM_GBS_182
#183	LEF	mt		GREEN DEER TONGUE	L. sativa	BM_GBS_183
#184	LEF	mt		P.G. LETTUCE	L. sativa	BM_GBS_184
#185	ROM	mt		PIC 454	L. sativa	BM_GBS_185
#186	LEF	mt	PI 503623	PIRAT	L. sativa	BM_GBS_186
#187	BUT	mt		PLENOS	L. sativa	BM_GBS_187
#188	BUT	mt		PLEVANOS	L. sativa	BM_GBS_188
#189	CRP	mt		PONDEROSA, M.T.	L. sativa	BM_GBS_189
#190	CRP	mt	PI 678891	PORTAGE	L. sativa	BM_GBS_190
#191	BUT	mt		PRESTINE	L. sativa	BM_GBS_191
#192	BUT	mt	PI 289040	PRESTO	L. sativa	BM_GBS_192
#193	CRP	mt	PI 536864	PRIMAVERDE	L. sativa	BM_GBS_193
#194	ROM	mt		PRO 421	L. sativa	BM_GBS_194
#195	CRP	mt		PRO 869	L. sativa	BM_GBS_195
#196	BUT	mt		PROFIT	L. sativa	BM_GBS_196
#197	CRP	mt	PI 536758	PROGRESS	L. sativa	BM_GBS_197
#198	CRP	mt		PUGET PRIDE	L. sativa	BM_GBS_198
#199	LEF	mt		ReFFETTO RED	L. sativa	BM_GBS_199
#200	CRP	mt		RAIDER	L. sativa
#201	CRP	mt		RAJAH	L. sativa	BM_GBS_201
#202	CRP	mt		RAKOPORT	L. sativa	BM_GBS_202
#203	BUT	mt		RAMONA	L. sativa
#204	CRP	mt	W6 29899	RED COACH	L. sativa	BM_GBS_204
#205	LEF	mt		RED DOG	L. sativa	BM_GBS_205
#206	STM	WT		Hua Ye Wo Sun	L. sativa	BM_GBS_206
#207	ROM	mt		RED HOT COS	L. sativa	BM_GBS_207
#208	LEF	mt		RED SALAD BOWL	L. sativa
#209	LEF	WT		REDDER RUFFLED OAK	L. sativa	BM_GBS_209
#210	LEF	WT	PI 590574	REDINA	L. sativa	BM_GBS_210
#211	BUT	mt		REFLEX	L. sativa	BM_GBS_211
#212	BUT	mt		REGOLA	L. sativa	BM_GBS_212
#213	BUT	WT		REICHENAUER WINTER	L. sativa	BM_GBS_213
#214	BUT	mt		REMCO	L. sativa	BM_GBS_214
#215	ROM	mt	PI 613591	REMIAC	L. sativa	BM_GBS_215
#216	BUT	mt		RENATE	L. sativa	BM_GBS_216
#217	BUT	mt		RESKIA	L. sativa	BM_GBS_217
#218	BUT	mt		RESPONS	L. sativa	BM_GBS_218
#219	CRP	mt		RICO	L. sativa	BM_GBS_219
#220	LEF	mt		RITSA	L. sativa	BM_GBS_220
#221	BUT	mt		RODAS	L. sativa	BM_GBS_221
#222	ROM	mt		ROMA	L. sativa	BM_GBS_222
#223	ROM	mt		ROMABELLA NO 135	L. sativa	BM_GBS_223
#224	ROM	mt		ROMAESTATE	L. sativa	BM_GBS_224
#225	ROM	mt		ROMAINE ROMEA	L. sativa	BM_GBS_225
#226	ROM	WT		ROMAINE SSC 1156	L. sativa	BM_GBS_226
#227	ROM	mt		ROMANA LARGA VERDE	L. sativa	BM_GBS_227
#228	ROM	mt	PI 665205	ROMAVERDE	L. sativa	BM_GBS_228
#229	ROM	mt		ROME 61	L. sativa	BM_GBS_229
#230	ROM	mt	PI 557555	ROMULUS	L. sativa	BM_GBS_230
#231	ROM	mt	PI 601592	ROSALITA	L. sativa	BM_GBS_231
#232	LEF	mt	PI 615070	ROSSI DI TRENTO	L. sativa	BM_GBS_232
#233	ROM	mt	PI 612653	RUBENS RED	L. sativa	BM_GBS_233
#234	ROM	mt	PI 634552	RUBICON	L. sativa	BM_GBS_234
#235	ROM	mt		SAFIR	L. sativa	BM_GBS_235
#236	CRP	mt	PI 635076	SALAD CRISP M.I	L. sativa	BM_GBS_236
#237	LEF	WT		SALAT AZURA	L. sativa	BM_GBS_237
#238	CRP	mt	PI 536851	SALINAS	L. sativa	BM_GBS_238
#239	CRP	mt		SALINAS 501	L. sativa	BM_GBS_239
#240	CRP	mt	PI 667817	SALINAS 88	L. sativa	BM_GBS_240
#241	CRP	mt		SALOON	L. sativa	BM_GBS_241
#242	BUT	mt	W6 3726	SANGRIA	L. sativa	BM_GBS_242
#243	LEF	mt	PI 617953	SELF-SEEDING	L. sativa	BM_GBS_243
#244	CRP	mt		SHAWNEE	L. sativa	BM_GBS_244
#245	LEF	mt	PI 596572	SHINING STAR*	L. sativa	BM_GBS_245
#246	ROM	mt		SHORT GUZMAINE	L. sativa
#247	ROM	WT		SIGMA HEAD	L. sativa	BM_GBS_247
#248	BUT	mt		SISTINA	L. sativa
#249	LEF	mt		SLE 9701	L. sativa	BM_GBS_249
#250	BUT	mt	PI 536740	Imperial 17	L. sativa	BM_GBS_250
#251	BUT	mt	PI 320467	SMARAGD	L. sativa	BM_GBS_251
#252	CRP	mt	PI 612430	SNIPER	L. sativa	BM_GBS_252
#253	ROM	mt		SOLAR	L. sativa	BM_GBS_253
#254	ROM	mt		SOUTH BAY 1490	L. sativa	BM_GBS_254
#255	BUT	mt		SOUTH DOWN 5B	L. sativa	BM_GBS_255
#256	BUT	mt		STENTOR	L. sativa	BM_GBS_256
#257	CRP	mt	PI 564533	STINGER	L. sativa	BM_GBS_257
#258	CRP	mt		STRADA	L. sativa	BM_GBS_258
#259	BUT	mt		STROFE	L. sativa	BM_GBS_259
#260	CRP	mt	PI 614867	SUMIDA 626	L. sativa	BM_GBS_260
#261	CRP	mt		SUMMER-LAND	L. sativa	BM_GBS_261
#262	CRP	mt	PI 593416	SUPER 59	L. sativa	BM_GBS_262
#263	BUT	mt		SUPREEM	L. sativa	BM_GBS_263
#264	BUT	mt		SZOMBATHELYI	L. sativa	BM_GBS_264
#265	ROM	WT		TAIWAN	L. sativa	BM_GBS_265
#266	CRP	mt		TALISMAN	L. sativa	BM_GBS_266
#267	BUT	mt		TARDISIX	L. sativa	BM_GBS_267
#268	CRP	mt	PI 632993	Telluride	L. sativa	BM_GBS_268
#269	CRP	mt		THIALF	L. sativa	BM_GBS_269
#270	CRP	mt		TIER 4 BUDS	L. sativa	BM_GBS_270
#271	BUT	mt		TOM POUCE	L. sativa	BM_GBS_271
#272	CRP	mt	PI 568253	TOP GUN	L. sativa	BM_GBS_272
#273	CRP	mt		TOPIAK	L. sativa	BM_GBS_273
#274	BUT	mt		TROC	L. sativa	BM_GBS_274
#275	BUT	mt		TROCAL	L. sativa	BM_GBS_275
#276	ROM	mt		TROUT BACK TRADITIONAL	L. sativa	BM_GBS_276
#277	STM	WT		TSINMACH	L. sativa	BM_GBS_277
#278	BUT	mt		TUBA	L. sativa	BM_GBS_278
#279	BUT	mt		TWELLOSE GELE	L. sativa	BM_GBS_279
#280	LEF	mt	PI 562631	TWO STAR	L. sativa	BM_GBS_280
#281	SER	mt		UC96US23	L. serriola	BM_GBS_281
#282	CRP	mt		UF 49674	L. sativa	BM_GBS_282
#283	LEF	mt	PI 561182	ULTRA GREEN	L. sativa	BM_GBS_283
#284	BUT	mt		UNRIVALLED	L. sativa	BM_GBS_284
#285	LEF	WT		VALERIA	L. sativa	BM_GBS_285
#286	CRP	mt	PI 600746	VALLEY QUEEN	L. sativa	BM_GBS_286
#287	ROM	mt	PI 543959	VALMAINE	L. sativa	BM_GBS_287
#288	LEF	mt		VALPICO(DESERT)	L. sativa
#289	CRP	mt	W6 29934	VAL-TEX 54	L. sativa	BM_GBS_289
#290	BUT	mt	W6 29936	VALUTA	L. sativa	BM_GBS_290
#291	CRP	mt	PI 601312	VANCRISP	L. sativa	BM_GBS_291
#292	CRP	mt		VANITY	L. sativa	BM_GBS_292
#293	BUT	WT	W6 3735	VASCO	L. sativa	BM_GBS_293
#294	CRP	mt	PI 593043	VENUS	L. sativa	BM_GBS_294
#295	ROM	mt	W6 3801	VICTORIA BLACK SEED	L. sativa	BM_GBS_295
#296	CRP	mt		VISTA	L. sativa
#297	BUT	mt	PI 665210	VIVI	L. sativa	BM_GBS_297
#298	LEF	mt	PI 601672	VULCAN	L. sativa	BM_GBS_298
#299	LEF	mt		WALDMANN'S DARK GREEN M.I.	L. sativa
#300	LEF	mt	W6 38952	WESTERN GREEN	L. sativa	BM_GBS_300
#301	BUT	mt		WHITE BOSTON	L. sativa	BM_GBS_301
#302	CRP	mt		WINDERMERE	L. sativa	BM_GBS_302
#303	CRP	mt		WINTER SELECT	L. sativa	BM_GBS_303
#304	CRP	mt		WINTER TRIUMPH BLACK SEEDED	L. sativa	BM_GBS_304
#305	CRP	mt	PI 601472	WINTER KING	L. sativa	BM_GBS_305
#306	BUT	mt	PI 665211	WOVO	L. sativa	BM_GBS_306
#307	LEF	mt	W6 29944	XENA	L. sativa	BM_GBS_307
#308	CRP	mt	PI 601115	YUMA	L. sativa	BM_GBS_308
#309	ROM	mt	PI 120938		L. sativa	BM_GBS_309
#310	LEF	mt	PI 120957		L. sativa	BM_GBS_310
#311	ROM	mt	PI 140398		L. sativa	BM_GBS_311
#312	ROM	mt	PI 146071		L. sativa	BM_GBS_312
#313	LEF	mt	PI 164939		L. sativa	BM_GBS_313
#314	ROM	mt	PI 165063		L. sativa	BM_GBS_314
#315	ROM	mt	PI 167148		L. sativa	BM_GBS_315
#316	LEF	mt	PI 169497		L. sativa	BM_GBS_316
#317	LEF	WT	PI 169508		L. sativa	BM_GBS_317
#318	LEF	mt	PI 169510		L. sativa	BM_GBS_318
#319	LEF	WT	PI 169512		L. sativa	BM_GBS_319
#320	LEF	WT	PI 169515		L. sativa	BM_GBS_320
#321	ROM	WT	PI 171666		L. sativa	BM_GBS_321
#322	LEF	WT	PI 171671		L. sativa	BM_GBS_322
#323	LEF	mt	PI 171675		L. sativa	BM_GBS_323
#324	LEF	mt	PI 171676		L. sativa	BM_GBS_324
#325	LEF	mt	PI 171676		L. sativa
#326	ROM	mt	PI 172918		L. sativa
#327	LEF	WT	PI 174225		L. sativa
#328	ROM	mt	PI 174228		L. sativa
#329	STM	mt	PI 175735		L. sativa
#330	ROM	WT	PI 176581		L. sativa
#331	ROM	mt	PI 176583		L. sativa
#332	ROM	mt	PI 176587		L. sativa
#333	LEF	mt	PI 176590		L. sativa
#334	LEF	mt	PI 176590		L. sativa
#335	ROM	mt	PI 176592		L. sativa
#336	LEF	mt	PI 177418		L. sativa
#337	LEF	mt	PI 177419		L. sativa
#338	LEF	mt	PI 177422		L. sativa	BM_GBS_338
#339	LEF	mt	PI 177424		L. sativa
#340	LEF	mt	PI 177425		L. sativa	BM_GBS_340
#341	MX	mt	PI 178922		L. sativa
#342	LEF	mt	PI 178924		L. sativa
#343	LEF	mt	PI 179296		L. sativa	BM_GBS_343
#344	ROM	WT	PI 181947		L. sativa
#345	ROM	WT	PI 182209		L. sativa	BM_GBS_345
#346	ROM	WT	PI 183684		L. sativa	BM_GBS_346
#347	ROM	WT	PI 183684		L. sativa	BM_GBS_347
#348	LEF	mt	PI 184789		L. sativa	BM_GBS_348
#349	LEF	mt	PI 187238		L. sativa
#350	LEF	mt	PI 187238		L. sativa
#351	LEF	mt	PI 204585		L. sativa	BM_GBS_351
#352	ROM	mt	PI 204706		L. sativa	BM_GBS_352
#353	LEF	mt	PI 212099		L. sativa	BM_GBS_353
#354	STM	WT	PI 222254		L. sativa	BM_GBS_354
#355	ROM	WT	PI 223379		L. sativa	BM_GBS_355
#356	ROM	mt	PI 229762		L. sativa	BM_GBS_356
#357	PRI	WT	PI 250427		L. sativa
#358	MX	mt	PI 250428		L. sativa
#359	MX	mt	PI 251798		L. sativa
#360	ROM	mt	PI 257289		L. sativa	BM_GBS_360
#361	ROM	mt	PI 258816		L. sativa	BM_GBS_361
#362	MX	mt	PI 263869		L. sativa
#363	LEF	WT	PI 266963		L. sativa	BM_GBS_363
#364	STM	mt	PI 269499		L. sativa	BM_GBS_364
#365	ROM	mt	PI 270077		L. sativa	BM_GBS_365
#366	SER	WT	PI 271940		L. serriola
#367	PRI	mt	PI 273579		L. sativa
#368	LEF	WT	PI 273589	Angustana	L. sativa	BM_GBS_368
#369	LEF	mt	PI 273596		L. sativa	BM_GBS_369
#370	SER	WT	PI 273597		L. serriola
#371	BUT	mt	PI 273606	Treibsalat Presto	L. sativa	BM_GBS_371
#372	LEF	mt	PI 274372		L. sativa	BM_GBS_372
#373	BUT	WT	PI 274416	Capitata	L. sativa	BM_GBS_373
#374	SER	WT	PI 274808	Himachal Pradesh	L. serriola	BM_GBS_374
#375	ROM	mt	PI 278065		L. sativa	BM_GBS_375
#376	ROM	mt	PI 278070		L. sativa	BM_GBS_376
#377	ROM	Ht	PI 278073		L. sativa	BM_GBS_377
#378	ROM	WT	PI 278081		L. sativa	BM_GBS_378
#379	ROM	mt	PI 278083		L. sativa	BM_GBS_379
#380	ROM	mt	PI 278084		L. sativa	BM_GBS_380
#381	ROM	mt	PI 278086		L. sativa	BM_GBS_381
#382	ROM	mt	PI 278097		L. sativa	BM_GBS_382
#383	ROM	mt	PI 278100		L. sativa	BM_GBS_383
#384	ROM	mt	PI 278102		L. sativa	BM_GBS_384
#385	LEF	mt	PI 278104		L. sativa	BM_GBS_385
#386	ROM	WT	PI 278111		L. sativa	BM_GBS_386
#387	ROM	mt	PI 278112		L. sativa	BM_GBS_387
#388	LEF	WT	PI 284702	URANIA	L. sativa	BM_GBS_388
#389	MX	WT	PI 285650		L. sativa
#390	BUT	mt	PI 285651	BOETTNERA	L. sativa	BM_GBS_390
#391	BUT	mt	PI 285654		L. sativa	BM_GBS_391
#392	ROM	WT	PI 285657		L. sativa
#393	LEF	mt	PI 289016	AMERICANISCHER BRAUNER	L. sativa	BM_GBS_393
#394	LEF	WT	PI 289017	FRUHER, GELBER KRAUSBLATTRIGER	L. sativa	BM_GBS_394
#395	BUT	mt	PI 289025	PRINZ V. LOWENSTEIN	L. sativa	BM_GBS_395
#396	BUT	mt	PI 289027	SPAT AUFSCHIESSENDER GROSSER GELBER	L. sativa	BM_GBS_396
#397	BUT	mt	PI 289028	STUTTGARTER SOMMER	L. sativa	BM_GBS_397
#398	BUT	mt	PI 289029		L. sativa
#399	BUT	mt	PI 289030	WISCHENAUER TYP	L. sativa	BM_GBS_399
#400	ROM	WT	PI 289031		L. sativa
#401	BAT	WT	PI 289047		L. sativa
#402	BUT	WT	PI 289051	VAJFEJ	L. sativa	BM_GBS_402
#403	BUT	mt	PI 289054	HUVELYK MATYI	L. sativa	BM_GBS_403
#404	BUT	mt	PI 289060	SAN RIVALE	L. sativa	BM_GBS_404
#405	LEF	mt	PI 289063	VII-60-2	L. sativa	BM_GBS_405
#406	SER	Ht	PI 289064	VII-63-2	L. serriola	BM_GBS_406
#407	LEF	WT	PI 321013	WHITE LETTUCE	L. sativa	BM_GBS_407
#408	SER	WT	PI 271940		L. serriola	BM_GBS_408
#409	CRP	mt	PI 342439		L. sativa	BM_GBS_409
#410	BUT	mt	PI 342447		L. sativa	BM_GBS_410
#411	BUT	mt	PI 342449		L. sativa	BM_GBS_411
#412	BUT	mt	PI 342452		L. sativa	BM_GBS_412
#413	BUT	mt	PI 342456		L. sativa	BM_GBS_413
#414	BUT	mt	PI 342459		L. sativa	BM_GBS_414
#415	BUT	mt	PI 342460		L. sativa	BM_GBS_415
#416	BUT	mt	PI 342461		L. sativa	BM_GBS_416
#417	LEF	mt	PI 278091		L. sativa	BM_GBS_417
#418	ROM	mt	PI 342479		L. sativa
#419	MX	mt	PI 278106		L. sativa
#420	BUT	WT	PI 342491		L. sativa	BM_GBS_420
#421	BAT	mt	PI 342492		L. sativa
#422	BUT	mt	PI 342498		L. sativa	BM_GBS_422
#423	LEF	mt	PI 342506		L. sativa	BM_GBS_423
#424	BUT	mt	PI 342517		L. sativa	BM_GBS_424
#425	BUT	mt	PI 342522		L. sativa	BM_GBS_425
#426	BUT	mt	PI 342526		L. sativa	BM_GBS_426
#427	BUT	mt	PI 342530		L. sativa	BM_GBS_427
#428	BUT	mt	PI 342533		L. sativa	BM_GBS_428
#429	BUT	mt	PI 342535		L. sativa	BM_GBS_429
#430	BUT	mt	PI 342536		L. sativa	BM_GBS_430
#431	BUT	mt	PI 342543		L. sativa	BM_GBS_431
#432	BUT	WT	PI 342552		L. sativa	BM_GBS_432
#433	MX	mt	PI 342555		L. sativa
#434	BUT	mt	PI 342558		L. sativa	BM_GBS_434
#435	BAT	mt	PI 344366		L. sativa
#436	LEF	WT	PI 344449		L. sativa	BM_GBS_436
#437	BUT	mt	PI 358002	BELA STIPSKA	L. sativa	BM_GBS_437
#438	BAT	mt	PI 358011		L. sativa
#439	BAT	WT	PI 358013		L. sativa
#440	LEF	WT	PI 358015		L. sativa
#441	BAT	WT	PI 358018		L. sativa
#442	BUT	mt	PI 289022		L. sativa	BM_GBS_442
#443	BUT	mt	PI 358020	SOLT PUTER	L. sativa	BM_GBS_443
#444	LEF	mt	PI 358022	ZELKA	L. sativa	BM_GBS_444
#445	ROM	WT	PI 358027	MARULA ZELENA	L. sativa	BM_GBS_445
#446	BUT	mt	PI 289032	NOCHOWSKA	L. sativa	BM_GBS_446
#447	LEF	mt	PI 358029	BOLTA	L. sativa	BM_GBS_447
#448	ROM	mt	PI 358034	EVREJSKA	L. sativa	BM_GBS_448
#449	ROM	mt	PI 358041	MESANA	L. sativa	BM_GBS_449
#450	LEF	mt	PI 372908	ANITA	L. sativa	BM_GBS_450
#451	BUT	mt	PI 373911	DECI-MINOR	L. sativa	BM_GBS_451
#452	BUT	mt	PI 373913	NORAN	L. sativa	BM_GBS_452
#453	BUT	mt	PI 373915	SOLITO	L. sativa	BM_GBS_453
#454	BUT	WT	PI 378140		L. sativa	BM_GBS_454
#455	ROM	mt	PI 379364	KRIVOLACKA	L. sativa	BM_GBS_455
#456	ROM	mt	PI 491017	WP 019	L. sativa	BM_GBS_456
#457	ROM	mt	PI 491018	WP 020	L. sativa	BM_GBS_457
#458	LEF	mt	PI 491028	WP 030A	L. sativa	BM_GBS_458
#459	BUT	mt	PI 289041	FURCHTE NICHT	L. sativa	BM_GBS_459
#460	ROM	mt	PI 491029	WP 030B	L. sativa	BM_GBS_460
#461	ROM	mt	PI 491030	WP 031	L. sativa	BM_GBS_461
#462	ROM	mt	PI 491035		L. sativa
#463	ROM	mt	PI 491036	WP 044	L. sativa	BM_GBS_463
#464	ROM	mt	PI 491038	WP 046	L. sativa	BM_GBS_464
#465	ROM	mt	PI 491039	WP 047	L. sativa	BM_GBS_465
#466	ROM	mt	PI 491040	WP 049	L. sativa	BM_GBS_466
#467	ROM	mt	PI 491042	WP 054	L. sativa	BM_GBS_467
#468	ROM	mt	PI 491047	WP 061	L. sativa	BM_GBS_468
#469	ROM	mt	PI 491050	WP 064	L. sativa	BM_GBS_469
#470	ROM	mt	PI 491056	WP 070	L. sativa	BM_GBS_470
#471	LEF	mt	PI 491062	WP 075A	L. sativa	BM_GBS_471
#472	BUT	mt	PI 342450		L. sativa	BM_GBS_472
#473	LEF	mt	PI 491068	WP 079A	L. sativa	BM_GBS_473
#474	LEF	mt	PI 491074	WP 085	L. sativa	BM_GBS_474
#475	ROM	mt	PI 491082	WP 090A	L. sativa	BM_GBS_475
#476	SER	WT	PI 491206		L. serriola
#477	ROM	WT	PI 491214	WP 103	L. sativa	BM_GBS_477
#478	ROM	mt	PI 491220	WP 128	L. sativa	BM_GBS_478
#479	SER	WT	PI 491251	WP 156	L. serriola	BM_GBS_479
#480	BUT	WT	PI 342509		L. sativa	BM_GBS_480
#481	LEF	mt	PI 503623		L. sativa	BM_GBS_481
#482	LEF	mt	PI 503625		L. sativa
#483	BUT	mt	PI 503630	Rheingold	L. sativa	BM_GBS_483
#484	BUT	mt	PI 503632	Tempo	L. sativa	BM_GBS_484
#485	LEF	mt	PI 503640	CSSR 1981:90	L. sativa	BM_GBS_485
#486	BUT	mt	PI 503643	GEORGIAN SSR 1982:362	L. sativa	BM_GBS_486
#487	BUT	mt	PI 506303		L. sativa	BM_GBS_487
#488	BUT	mt	PI 342512		L. sativa
#489	BUT	mt	PI 342537		L. sativa	BM_GBS_489
#490	CRP	mt	PI 358004	KADRAVA	L. sativa	BM_GBS_490
#491	BUT	mt	PI 358009		L. sativa
#492	ROM	mt	PI 358033	BELA MARULA	L. sativa	BM_GBS_492
#493	BAT	mt	PI 358036		L. sativa
#494	ROM	mt	PI 358039	CRNA MARULA	L. sativa	BM_GBS_494
#495	BUT	WT	PI 368634	STARA	L. sativa	BM_GBS_495
#496	BUT	mt	PI 372894	OSTINATA	L. sativa	BM_GBS_496
#497	BUT	mt	PI 373914	RAPIDE	L. sativa	BM_GBS_497
#498	STM	WT	PI 419088	TSIYIE	L. sativa	BM_GBS_498
#499	SER	WT	PI 491120	WP 179	L. serriola	BM_GBS_499
#500	SER	WT	PI 491125	WP 184	L. serriola	BM_GBS_500
#501	SER	WT	PI 491128	WP 187	L. serriola	BM_GBS_501
#502	SER	WT	PI 491155	WP 211A	L. serriola	BM_GBS_502
#503	LEF	mt		Australian	L. sativa	BM_GBS_503
#504	BUT	WT		Baba	L. sativa	BM_GBS_504
#505	BUT	mt		Baccarat	L. sativa	BM_GBS_505
#506	BUT	mt	PI 536697	Bibb	L. sativa	BM_GBS_506
#507	CRP	mt		Cal-West 80	L. sativa	BM_GBS_507
#508	CRP	mt		Imperial Triumph	L. sativa	BM_GBS_508
#509	CRP	mt	PI 674754	JADE BLACK SEED	L. sativa	BM_GBS_509
#510	CRP	mt		Kelly	L. sativa	BM_GBS_510
#511	ROM	mt		LG-3	L. sativa	BM_GBS_511
#512	LEF	mt	PI 536751	Oak leaf	L. sativa	BM_GBS_512
#513	LEF	mt		Ocean Green	L. sativa	BM_GBS_513
#514	CRP	mt		PAGOSA	L. sativa	BM_GBS_514
#515	STM	WT		Qing Pi Yuan	L. sativa	BM_GBS_515
#516	CRP	mt		Queen Crown	L. sativa	BM_GBS_516
#517	LEF	mt	PI 536764	Slobolt	L. sativa	BM_GBS_517
#518	CRP	mt	PI 596346	SPRECKELS	L. sativa	BM_GBS_518
#519	BUT	mt	PI 543970	SUPERBB	L. sativa	BM_GBS_519
#520	ROM	mt	PI 665208	TALL GUZMAINE	L. sativa	BM_GBS_520
#521	CRP	mt		VALIANT	L. sativa	BM_GBS_521
#522	LEF	WT		Versailles	L. sativa	BM_GBS_522
#523	LEF	mt	PI 536769	Waldmann's green	L. sativa	BM_GBS_523
#524	BUT	mt		WEINER MEIDIN	L. sativa
#601	SER	WT	PI 255665		L. serriola
#602	SER	mt	PI 258813		L. serriola
#603	SER	mt	PI 258816		L. serriola
#604	SER	mt	PI 261654		L. serriola
#605	SER	mt	PI 274564		L. serriola
#606	SER	WT	PI 281876		L. serriola
#607	SER	WT	PI 281877		L. serriola
#608	SER	WT	PI 491088		L. serriola
#609	SER	WT	PI 491089		L. serriola
#610	SER	WT	PI 491090		L. serriola
#611	SER	WT	PI 491092		L. serriola
#612	SER	WT	PI 491093		L. serriola
#613	SER	WT	PI 491094		L. serriola
#614	SER	WT	PI 491097		L. serriola
#615	SER	WT	PI 491098		L. serriola
#616	SER	WT	PI 491099		L. serriola
#617	SER	WT	PI 491100		L. serriola
#618	SER	WT	PI 491101		L. serriola
#619	SER	WT	PI 491102		L. serriola
#620	SER	WT	PI 491103		L. serriola
#621	SER	WT	PI 491104		L. serriola
#622	SER	WT	PI 491227		L. serriola
#623	SER	WT	PI 491228		L. serriola
#624	SER	WT	PI 491229		L. serriola
#625	SER	WT	PI 491230		L. serriola
#626	SER	WT	PI 491231		L. serriola
#627	SER	WT	PI 491232		L. serriola
#628	SER	WT	PI 491233		L. serriola
#629	SER	WT	PI 491234		L. serriola
#630	SER	WT	PI 491235		L. serriola
#631	SER	WT	PI 491236		L. serriola
#632	SER	WT	PI 491237		L. serriola
#633	SER	WT	PI 491238		L. serriola
#634	SER	WT	PI 491240		L. serriola
#635	SER	WT	PI 491241		L. serriola
#636	SER	WT	PI 491242		L. serriola
#637	SER	WT	PI 491243		L. serriola
#638	SER	WT	PI 491245		L. serriola
#639	SER	WT	PI 491247		L. serriola
#640	SER	WT	PI 491249		L. serriola
#641	SER	WT	PI 491250		L. serriola
#642	SER	WT	PI 491251		L. serriola
#643	SER	WT	W6 33974	SAL 022	L. serriola
#644	SER	WT	W6 33975	SAL 023	L. serriola
#645	SER	WT	W6 33977	SAL 025	L. serriola
#646	SER	WT	W6 33978	SAL 026	L. serriola
#647	SER	WT	W6 33979	SAL 027	L. serriola
#648	SER	WT	W6 33980	SAL 028	L. serriola
#649	SER	WT	W6 33981	SAL 029	L. serriola
#650	SER	mt	W6 34038	SAL 084	L. serriola
#651	SER	WT	W6 34040	SAL 086	L. serriola
#652	SER	WT	W6 34043	SAL 089	L. serriola
#653	SER	WT	W6 34044	SAL 090	L. serriola
#654	SER	WT	W6 34045	SAL 091	L. serriola
#655	SER	WT	W6 37134	ARM09-161	L. serriola

## Sheet: Table S4
Table S4. Primers used for quantitative RT-PCR and rhAmp SNP genotyping
*Locus name is based on version8 reference genome
$Allele specific Primers for mutant or wild-type allele
Gene	Locus*	Alias	Forward	Reverse	use
IPP2	Ls2g17540	Lsat_1_v5_gn_2_17540	5'-GATGAGTTCACAACTTTAGGTCGC-3'	5'-GCACGAGGAAGAGTAGGTAATCAA-3'	qPCR
EIF2a	Ls6g95581	Lsat_1_v5_gn_6_95581	5'-GTTGGTTGGCCTTTATATCGGAAG-3'	5'-ACGGGTAAGTGTGTTAAGAATGGA-3'	qPCR
LsGOLS1	Ls8g23120	Lsat_1_v5_gn_8_23120	5'-ACAAGTGTTCGACAACATTGACC-3'	5'-TGTTCCTCCAGTTTCTCTCACAG-3'	qPCR
LsGOLS2	Ls9g201	Lsat_1_v5_gn_9_201	5'-CCCTTTCGCTGAACAGGATTTTT-3'	5'-CCACAACATCGCAAGAACAAGAT-3'	qPCR
LsCBF7	Ls9g54581	Lsat_1_v5_gn_9_54581	$5'-TGAGGGATAACGGTAAGTGA-3' (mt)/ 5'-TGAGGGATAACGGTAAGTGG-3' (WT)	5-GCATGTGTCCCTAGCCATACC-3'	rhAmp

## Sheet: Table S5
Table S5. Genes significantly induced in PI 284702 compared to Salinas plants with log2 fold-change (logFC) >1 and FDR = 0.01
*Abbreviation: Sal represents Salinas; PI, PI 284702.
Id	name	description	logFC*				FDR
			Sal.24h	Sal.7d	PI.24h	PI.7d	PI.24h vs Sal.24h	PI.7d vs Sal.7d
Ls0g24441.1	Lsat_1_v5_gn_0_24441.1	cytochrome P450, family 81	3.492	1.153	6.119	4.159	0.00351084	0.000887882
Ls1g42501.1	Lsat_1_v5_gn_1_42501.1	Root allergen protein	3.123	1.74	4.671	3.84	0.0589215	0.00376128
Ls1g74961.3	Lsat_1_v5_gn_1_74961.3	BAG-associated GRAM protein	1.681	0.607	2.735	1.254	0.00019616	0.0423277
Ls2g132401.2	Lsat_1_v5_gn_2_132401.2	Uncharacterized	1.192	1.896	3.067	4.259	0.0306975	0.00359723
Ls2g85241.4	Lsat_1_v5_gn_2_85241.4	Filament-like plant protein	-0.28	-0.194	1.12	0.384	4.62625e-06	0.0760966
Ls3g133881.1	Lsat_1_v5_gn_3_133881.1	Delta(12) fatty acid desaturase	-1.277	-1.45	1.252	2.545	0.195738	0.00409845
Ls4g182661.1	Lsat_1_v5_gn_4_182661.1	Uncharacterized	-0.268	0.712	0.258	2.295	0.551437	0.000186677
Ls4g97140.1	Lsat_1_v5_gn_4_97140.1	leucine-rich repeat receptor-like protein kinase	0.277	-1.358	1.073	0.373	0.24099	0.000439433
Ls5g8421.2	Lsat_1_v5_gn_5_8421.2	Stem-specific protein TSJT1	0.869	0.954	2.548	1.562	0.00137165	0.34608
Ls6g60160.3	Lsat_1_v5_gn_6_60160.3	Ankyrin repeat-containing protein	-1.715	-4.465	4.104	4.542	0.00191892	5.72785e-05
Ls6g96820.3	Lsat_1_v5_gn_6_96820.3	Alcohol dehydrogenase	0.666	1.063	1.877	1.417	0.00202685	0.496793
Ls7g39460.3	Lsat_1_v5_gn_7_39460.3	Profilin-2	-0.551	-0.283	1.753	2.507	0.0680919	0.00975202
Ls7g44661.2	Lsat_1_v5_gn_7_44661.2	CBL-interacting protein kinase	-0.223	-0.456	1.697	1.499	0.00850762	0.00657296
Ls8g23120.1	Lsat_1_v5_gn_8_23120.1	Galactinol synthase	1.494	0.963	4.021	2.471	2.63266e-05	0.0179827
Ls9g37320.1	Lsat_1_v5_gn_9_37320.1	Gamma-interferon-responsive lysosomal thiol protein	2.002	0.567	3.281	2.251	0.013098	0.000580589

## Sheet: Table S6
Table S6. Pairwise FST value among L. serriola and two LsCBF7 allelic groups of L. sativa
*mt represents LsCBF7 mutant allele; WT, LsCBF7 wild-type allele
Compared region	Groups*	L. serriola	L. sativa mt	L. sativa WT	Number of accessions
Entire Genome	L. serriola	0			9
	L. sativa mt	0.263	0		371
	L. sativa WT	0.242	0.04	0	60
Chr9 only	L. serriola	0			9
	L. sativa mt	0.286	0		371
	L. sativa WT	0.205	0.068	0	60

## Sheet: Table S7
Table S7. Heterozygosity (Hexp) and Shared allele frequency (SAF) among L. serriola and two LsCBF7 allelic groups of L. sativa
*mt represents LsCBF7 mutant allele; WT, LsCBF7 wild-type allele
Compared region	Groups*	Hexp	SAF	Number of accessions
Entire Genome	L. serriola	0.2299	0.4854	9
	L. sativa mt	0.2581	0.5036	371
	L. sativa WT	0.2758	0.5446	60
Chr9 only	L. serriola	0.2507	0.5274	9
	L. sativa mt	0.2277	0.442	371
	L. sativa WT	0.2829	0.5583	60
